# Supplementary material for: Clinical Outcomes and Applicability of Emergency Department Termination-of-Resuscitation Rules in Super-Elderly Patients with Out-of-Hospital Cardiac Arrest: A Multicenter Analysis
Source: Diagnostics (Basel). 2026 May 27;16(11):1653. doi: 10.3390/diagnostics16111653 (PMC13256758; doi:10.3390/diagnostics16111653)
Supplement: Supplementary file 1 [file diagnostics-16-01653-s001.zip]

Archive with 1 entries (1 files):
- diagnostics-4306598-supplementary.pdf
